# Supplementary material for: Hydroxyethylcellulose-Based Hydrogels Containing Liposomes Functionalized with Cell-Penetrating Peptides for Nasal Delivery of Insulin in the Treatment of Diabetes
Source: Pharmaceutics. 2022 Nov 17;14(11):2492. doi: 10.3390/pharmaceutics14112492 (PMC9699037; doi:10.3390/pharmaceutics14112492)
Supplement: Supplementary file 1 [file pharmaceutics-14-02492-s001.zip]

Archive with 2 entries (2 files):
- pharmaceutics-1992024-supplementary.pdf
- WB file.pdf
